# Supplementary material for: Multicenter Evaluation of Rapid BACpro® II for the Accurate Identification of Microorganisms Directly from Blood Cultures Using MALDI-TOF MS
Source: Diagnostics (Basel). 2021 Dec 1;11(12):2251. doi: 10.3390/diagnostics11122251 (PMC8700617; doi:10.3390/diagnostics11122251)
Supplement: Supplementary file 1 [file diagnostics-11-02251-s001.zip]

Archive with 1 entries (1 files):
- diagnostics-1447244-supplementary.pdf
